# Supplementary material for: Hierarchical Mo2C@CNT Hybrid Structure Formation for the Improved Lithium-Ion Battery Storage Performance
Source: Nanomaterials (Basel). 2021 Aug 26;11(9):2195. doi: 10.3390/nano11092195 (PMC8470648; doi:10.3390/nano11092195)
Supplement: Supplementary file 1 [file nanomaterials-11-02195-s001.zip]

Archive with 1 entries (1 files):
- nanomaterials-1291679-supplementary.pdf
